# Supplementary material for: Topical Delivery of Niacinamide to Skin Using Hybrid Nanogels Enhances Photoprotection Effect
Source: Pharmaceutics. 2021 Nov 20;13(11):1968. doi: 10.3390/pharmaceutics13111968 (PMC8622650; doi:10.3390/pharmaceutics13111968)
Supplement: Supplementary file 1 [file pharmaceutics-13-01968-s001.zip]

Archive with 1 entries (1 files):
- pharmaceutics-1451253-supplementary.pdf
